# Supplementary material for: The Impact of Tetracycline on the Soil Microbiome and the Rhizosphere of Lettuce (Lactuca sativa L.)
Source: Int J Mol Sci. 2025 Mar 21;26(7):2854. doi: 10.3390/ijms26072854 (PMC11988489; doi:10.3390/ijms26072854)
Supplement: Supplementary file 1 [file ijms-26-02854-s001.zip]

Archive with 1 entries (1 files):
- ijms-3498862-supplementary.pdf
